# Supplementary material for: MOGONET integrates multi-omics data using graph convolutional networks allowing patient classification and biomarker identification
Source: Nat Commun. 2021 Jun 8;12:3445. doi: 10.1038/s41467-021-23774-w (PMC8187432; doi:10.1038/s41467-021-23774-w)
Supplement: Supplementary file 4 — Source Data [file 41467_2021_23774_MOESM4_ESM.xlsx]

## Sheet: Figure 2
Figure 2
(a) ROSMAP
	ACC	ACC std	F1	F1 std	AUC	AUC std
mRNA+meth+miRNA	0.8151	0.0228	0.821	0.022	0.8735	0.0124
mRNA+meth	0.7698	0.0416	0.7886	0.0304	0.8302	0.0212
mRNA+miRNA	0.7981	0.0284	0.8092	0.0206	0.8576	0.0282
meth+miRNA	0.7075	0.0119	0.7283	0.0106	0.7591	0.023
mRNA	0.7434	0.0071	0.7619	0.0121	0.8134	0.0159
meth	0.6094	0.0394	0.6183	0.0524	0.652	0.0371
miRNA	0.6396	0.0139	0.6708	0.0409	0.7268	0.0152
(b) LGG
	ACC	ACC std	F1	F1 std	AUC	AUC std
mRNA+meth+miRNA	0.8157	0.0157	0.8144	0.0141	0.8403	0.0266
mRNA+meth	0.7856	0.0146	0.7957	0.0163	0.8322	0.0155
mRNA+miRNA	0.8026	0.0182	0.7956	0.0191	0.8303	0.0307
meth+miRNA	0.7908	0.0241	0.7918	0.022	0.8087	0.0182
mRNA	0.7477	0.038	0.7386	0.0414	0.8192	0.0285
meth	0.7255	0.0131	0.6997	0.033	0.7835	0.0342
miRNA	0.7033	0.0487	0.7118	0.0441	0.7723	0.019
(c) BRCA
	ACC	ACC std	F1_weighted	F1_weighted std	F1_macro	F1_macro std
mRNA+meth+miRNA	0.8289	0.0183	0.8246	0.0163	0.7743	0.0173
mRNA+meth	0.8152	0.0192	0.8042	0.0257	0.7551	0.0308
mRNA+miRNA	0.8068	0.0269	0.7955	0.0387	0.7247	0.0394
meth+miRNA	0.7605	0.0165	0.7468	0.0133	0.6946	0.0199
mRNA	0.7939	0.0094	0.7531	0.0157	0.7071	0.025
meth	0.6958	0.0307	0.6284	0.0386	0.5599	0.0407
miRNA	0.7087	0.0221	0.6751	0.0335	0.6037	0.0352

## Sheet: Figure 3
Figure 3
(a) ROSMAP
MOGONET
k	ACC	F1	AUC
2	0.8151	0.821	0.8735
3	0.7868	0.8019	0.8657
4	0.7981	0.8153	0.8624
5	0.7906	0.8001	0.8474
6	0.7943	0.8008	0.8504
7	0.7755	0.7838	0.8362
8	0.7774	0.7911	0.8493
9	0.7943	0.7997	0.8473
10	0.7811	0.7902	0.8428
	ACC	F1	AUC
GRridge	0.7604	0.7688	0.8406
(b) BRCA
MOGONET
k	ACC	F1_weighted	F1_macro
2	0.7954	0.7831	0.7223
3	0.8008	0.7929	0.7396
4	0.8053	0.7985	0.7402
5	0.8023	0.7976	0.7448
6	0.8114	0.8037	0.744
7	0.8053	0.7956	0.7479
8	0.8091	0.7963	0.7448
9	0.8137	0.8092	0.7522
10	0.8289	0.8246	0.7743
	ACC	F1_weighted	F1_macro
XGBoost	0.781	0.7643	0.7006

## Sheet: Figure S1
Figure S1
	ACC	ACC std	F1_weighted	F1_weighted std	F1_macro	F1_macro std
mRNA+meth+miRNA	0.999	0.002	0.999	0.002	0.9992	0.0015
mRNA+meth	0.996	0.0038	0.9959	0.0038	0.9943	0.0048
mRNA+miRNA	0.9869	0.0061	0.9869	0.0061	0.9836	0.0083
meth+miRNA	0.998	0.0025	0.998	0.0025	0.9985	0.0018
mRNA	0.9465	0.0138	0.9433	0.0155	0.9003	0.0309
meth	0.9899	0.0085	0.9899	0.0085	0.9871	0.0107
miRNA	0.9465	0.0211	0.933	0.038	0.8587	0.0437

## Sheet: Figure S2
Figure S2
MOGONET
Input features	ACC	F1_weighted	F1_macro
500	0.8183	0.8124	0.7621
750	0.8236	0.8182	0.7744
1000	0.8289	0.8246	0.7743
1250	0.8281	0.8259	0.7782
1500	0.8205	0.816	0.7717
XGBoost
Input features	ACC	F1_weighted	F1_macro
500	0.7802	0.7646	0.7037
750	0.7871	0.7702	0.7056
1000	0.781	0.7643	0.7006
1250	0.7833	0.7664	0.697
1500	0.781	0.765	0.7011
